# Supplementary material for: Identification of putative pathogenic SNPs implied in schizophrenia-associated miRNAs
Source: BMC Bioinformatics. 2014 Jun 17;15:194. doi: 10.1186/1471-2105-15-194 (PMC4072616; doi:10.1186/1471-2105-15-194)
Supplement: Additional file 1 — Identified SZ-SNPs. There are identified SZ-SNPs in terminal loops, mature miRNAs and extension duplexes of SZmiRNAs. [file 1471-2105-15-194-S1.xls]

## Sheet: SZ-SNPs in terminal loops
miRNA	Position	Nucleotide variation	Free energy change
hsa-let-7g	10	A-C	-6.2
hsa-miR-195	8	A-C	-5.7
hsa-let-7g	29	G-U	-4.4
hsa-miR-9-3	4	C-G	-4.3
hsa-miR-9-3	12	C-G	-4.3
hsa-miR-29b-2	16	U-G	-4.1
hsa-miR-9-3	2	U-G	-4
hsa-miR-26b	3	U-G	-3.9
hsa-miR-106b	3	U-C	-3.7
hsa-miR-26b	5	U-G	-3.6
hsa-miR-106b	15	U-C	-3.6
hsa-let-7g	10	A-U	-3.5
hsa-miR-9-3	10	A-C	-3.5
hsa-let-7g	13	A-G	-3.4
hsa-miR-9-3	10	A-G	-3.3
hsa-miR-181b-2	11	A-C	-3.3
hsa-miR-106b	3	U-G	-3.1
hsa-miR-7-2	4	C-G	-2.8
hsa-miR-181b-1	10	U-G	-2.6
hsa-miR-92b	4	U-G	-2.6
hsa-miR-7-2	11	C-G	-2.5
hsa-miR-106b	14	G-A	-2.3
hsa-miR-92b	2	U-G	-2.3
hsa-miR-106b	6	U-G	-2.2
hsa-miR-195	3	A-U	-2.2
hsa-miR-195	12	A-U	-2.2
hsa-miR-9-1	12	U-C	-2.2
hsa-let-7g	10	A-G	-2.1
hsa-miR-9-3	13	C-A	-2.1
hsa-miR-195	11	G-C	-2
hsa-miR-195	6	G-C	-2
hsa-miR-29b-2	7	C-A	-1.9
hsa-miR-29b-2	7	C-G	-1.9
hsa-miR-30b	6	A-C	-1.9
hsa-miR-24-2	14	U-C	-1.9
hsa-miR-195	7	A-C	-1.8
hsa-miR-9-1	5	U-C	-1.8
hsa-miR-7-2	9	U-G	-1.7
hsa-miR-9-3	3	G-U	-1.7
hsa-miR-181b-1	16	A-G	-1.7
hsa-miR-182	6	U-A	-1.7
hsa-miR-182	7	A-G	-1.7
hsa-miR-30d	5	A-G	-1.7
hsa-let-7g	26	C-U	-1.6
hsa-miR-106b	2	G-A	-1.6
hsa-let-7g	17	C-G	-1.6
hsa-miR-212	14	U-G	-1.6
hsa-miR-106b	12	C-A	-1.5
hsa-miR-106b	15	U-G	-1.5
hsa-miR-212	4	C-G	-1.5
hsa-miR-7-2	3	U-G	-1.5
hsa-miR-181b-1	4	A-C	-1.5
hsa-miR-9-3	13	C-G	-1.4
hsa-miR-206	12	G-C	-1.4
hsa-miR-7-1	7	A-G	-1.3
hsa-miR-29c	12	U-C	-1.3
hsa-miR-9-3	5	C-U	-1.3

## Sheet: SZ-SNPs in mature miRNAs
miRNA	Stem	Postion	Nucleotide variation	Free energy change	SNP ID
hsa-miR-212	5p	17	G-A	4.70833
hsa-miR-106b	5p	7	G-A	4.40476
hsa-miR-26b	3p	9	C-A	4.125
hsa-miR-26b	3p	7	C-A	4.075
hsa-miR-106b	5p	8	C-A	4.07143
hsa-miR-30d	3p	18	G-A	4.04545
hsa-miR-30d	3p	19	C-A	4.01364
hsa-miR-212	5p	18	C-A	3.89167
hsa-miR-30d	3p	7	G-A	3.85455
hsa-miR-92b	5p	3	G-U	3.80526
hsa-miR-20b	5p	7	G-A	3.79524
hsa-miR-20b	5p	19	G-A	3.78095
hsa-miR-106b	3p	10	G-A	3.68571
hsa-miR-26b	3p	10	C-A	3.66667
hsa-miR-206	5p	18	C-A	3.66364
hsa-miR-24-1	3p	3	G-A	3.64167
hsa-miR-24-2	3p	3	G-A	3.64167
hsa-miR-212	5p	17	G-U	3.63333
hsa-miR-106b	3p	8	G-A	3.60476
hsa-miR-20b	5p	8	C-A	3.60476
hsa-miR-106b	3p	10	G-C	3.58571
hsa-miR-106b	5p	7	G-U	3.58571
hsa-miR-106b	3p	18	G-A	3.58095
hsa-miR-20b	3p	12	G-A	3.57143
hsa-miR-20b	5p	19	G-C	3.55714
hsa-let-7g	5p	4	G-C	3.52667
hsa-miR-24-1	3p	4	C-A	3.50833
hsa-miR-24-2	3p	4	C-A	3.50833
hsa-miR-20b	5p	7	G-U	3.5
hsa-miR-20b	3p	13	G-A	3.49524
hsa-miR-106b	3p	19	C-A	3.4619
hsa-miR-20b	3p	12	G-C	3.45714
hsa-miR-20b	5p	17	C-A	3.45714
hsa-miR-92b	5p	4	G-A	3.44737
hsa-miR-24-1	3p	6	C-A	3.44167
hsa-miR-24-2	3p	6	C-A	3.44167
hsa-miR-24-1	3p	13	G-A	3.44167
hsa-miR-24-2	3p	13	G-A	3.44167
hsa-miR-106b	5p	14	G-A	3.4381
hsa-miR-212	5p	7	G-A	3.43333
hsa-miR-92b	3p	17	G-A	3.43158	rs12759620
hsa-miR-106b	5p	17	C-A	3.42857
hsa-miR-20b	3p	12	G-U	3.40952
hsa-miR-206	5p	20	C-G	3.4
hsa-miR-195	5p	4	C-A	3.4
hsa-miR-106b	3p	11	G-C	3.4
hsa-let-7g	5p	4	G-A	3.38667
hsa-miR-20b	5p	20	G-U	3.34762
hsa-let-7g	5p	5	G-A	3.34667
hsa-miR-206	5p	20	C-A	3.33636
hsa-miR-106b	5p	5	G-U	3.33333
hsa-miR-20b	3p	11	G-A	3.32381
hsa-miR-92b	3p	6	C-A	3.31579
hsa-miR-20b	5p	19	G-U	3.31429
hsa-miR-212	5p	13	G-A	3.30833
hsa-miR-92b	3p	13	C-A	3.30526
hsa-miR-30d	3p	11	G-A	3.30455
hsa-miR-30d	3p	5	C-A	3.3
hsa-let-7g	3p	9	G-A	3.29333
hsa-let-7g	5p	4	G-U	3.28
hsa-miR-20b	3p	4	G-A	3.27619
hsa-miR-92b	3p	19	C-A	3.26842
hsa-miR-30d	3p	7	G-U	3.26818
hsa-let-7g	3p	10	C-A	3.26667
hsa-miR-92b	3p	14	C-A	3.25789
hsa-miR-92b	5p	8	G-U	3.25789
hsa-miR-106b	3p	10	G-U	3.2381
hsa-miR-106b	3p	12	G-A	3.23333
hsa-miR-26b	3p	19	G-A	3.23333
hsa-miR-106b	5p	5	G-A	3.23333
hsa-miR-30d	3p	14	G-A	3.23182
hsa-miR-106b	5p	16	G-U	3.22381
hsa-miR-106b	5p	16	G-A	3.21905
hsa-miR-20b	5p	20	G-A	3.21905
hsa-miR-106b	5p	8	C-U	3.21429
hsa-miR-106b	3p	11	G-U	3.20952
hsa-miR-20b	5p	5	G-U	3.20952
hsa-miR-20b	3p	14	C-A	3.20476
hsa-miR-30d	3p	5	C-U	3.19091
hsa-miR-92b	3p	18	C-A	3.18421
hsa-miR-92b	5p	8	G-A	3.17895
hsa-let-7g	5p	2	G-A	3.16
hsa-miR-7-1	5p	3	G-U	3.15556
hsa-miR-7-2	5p	3	G-U	3.15556
hsa-miR-7-3	5p	3	G-U	3.15556
hsa-miR-20b	3p	13	G-U	3.15238
hsa-miR-212	5p	10	C-A	3.15
hsa-let-7g	3p	15	G-U	3.14
hsa-miR-195	5p	6	G-A	3.13
hsa-miR-106b	3p	11	G-A	3.12857
hsa-miR-106b	3p	19	C-U	3.11429
hsa-miR-106b	5p	14	G-U	3.10952
hsa-miR-24-1	3p	3	G-U	3.1
hsa-miR-24-2	3p	3	G-U	3.1
hsa-miR-106b	5p	10	G-A	3.09048
hsa-miR-7-1	5p	3	G-A	3.08889
hsa-miR-7-2	5p	3	G-A	3.08889
hsa-miR-7-3	5p	3	G-A	3.08889
hsa-miR-106b	3p	12	G-U	3.08571
hsa-miR-7-2	3p	10	C-A	3.07778
hsa-miR-92b	5p	18	C-A	3.07368
hsa-miR-20b	5p	8	C-U	3.07143
hsa-miR-92b	5p	3	G-C	3.06842
hsa-miR-106b	3p	6	C-A	3.05714
hsa-miR-20b	5p	14	G-A	3.05238
hsa-miR-26b	3p	10	C-G	3.05
hsa-miR-24-1	3p	16	G-A	3.05
hsa-miR-24-2	3p	16	G-A	3.05
hsa-miR-92b	3p	19	C-G	3.04211
hsa-let-7g	5p	18	C-A	3.04
hsa-miR-26b	5p	15	G-A	3.03333
hsa-miR-20b	5p	16	G-A	3.02857
hsa-miR-212	5p	2	C-A	3.025
hsa-miR-195	5p	3	G-U	3.01333
hsa-miR-212	5p	7	G-U	3
hsa-miR-24-1	3p	8	G-A	2.99167
hsa-miR-24-2	3p	8	G-A	2.99167
hsa-miR-30d	3p	9	C-U	2.99091
hsa-miR-206	5p	18	C-G	2.99091
hsa-miR-92b	5p	20	G-A	2.98947
hsa-miR-212	5p	15	C-A	2.975
hsa-miR-106b	5p	10	G-U	2.9619
hsa-let-7g	5p	11	G-A	2.96
hsa-let-7g	3p	15	G-A	2.96
hsa-miR-92b	3p	5	G-U	2.95789
hsa-miR-195	5p	19	G-C	2.95333
hsa-miR-29b-1	3p	7	C-A	2.94286
hsa-miR-29b-2	3p	7	C-A	2.94286
hsa-miR-212	5p	8	C-A	2.94167
hsa-miR-26b	3p	20	C-A	2.93333
hsa-let-7g	3p	11	C-A	2.93333
hsa-miR-20b	5p	5	G-C	2.92857
hsa-miR-29b-1	3p	4	C-A	2.91429
hsa-miR-29b-2	3p	4	C-A	2.91429
hsa-miR-30d	3p	9	C-A	2.91364
hsa-let-7g	5p	5	G-U	2.91333
hsa-miR-7-1	3p	17	G-A	2.91111
hsa-miR-92b	5p	3	G-A	2.91053
hsa-miR-20b	5p	16	G-U	2.90476
hsa-miR-24-1	3p	2	G-U	2.9
hsa-miR-24-2	3p	2	G-U	2.9
hsa-miR-30d	3p	21	G-A	2.89091
hsa-miR-20b	3p	7	G-A	2.88571
hsa-miR-26b	5p	19	G-U	2.88333
hsa-miR-212	5p	3	C-A	2.88333
hsa-miR-212	5p	10	C-U	2.88333
hsa-miR-195	5p	3	G-A	2.87667
hsa-miR-106b	5p	19	G-A	2.87619
hsa-miR-20b	3p	7	G-U	2.87619
hsa-miR-30d	3p	14	G-U	2.86818
hsa-miR-106b	3p	18	G-U	2.86667
hsa-miR-7-1	5p	6	G-U	2.86667
hsa-miR-7-2	5p	6	G-U	2.86667
hsa-miR-7-3	5p	6	G-U	2.86667
hsa-miR-20b	3p	19	C-A	2.85714
hsa-miR-195	5p	19	G-U	2.85333
hsa-miR-30d	3p	18	G-U	2.85
hsa-miR-195	5p	4	C-U	2.85
hsa-miR-106b	5p	12	C-A	2.84762
hsa-miR-29c	3p	7	C-A	2.84286
hsa-miR-92b	5p	15	G-A	2.84211
hsa-miR-24-1	5p	3	C-A	2.84167
hsa-let-7g	3p	9	G-U	2.84
hsa-miR-195	5p	6	G-U	2.84
hsa-miR-212	5p	6	G-U	2.83333
hsa-miR-92b	5p	4	G-U	2.83158
hsa-miR-106b	3p	21	G-A	2.82857
hsa-let-7g	5p	15	G-A	2.82667
hsa-miR-20b	3p	4	G-U	2.82381
hsa-miR-92b	5p	8	G-C	2.81579
hsa-miR-20b	5p	5	G-A	2.81429
hsa-miR-20b	3p	11	G-C	2.80952
hsa-miR-24-1	3p	13	G-U	2.80833
hsa-miR-24-2	3p	13	G-U	2.80833
hsa-miR-29c	3p	4	C-A	2.80714
hsa-miR-195	3p	11	C-A	2.80333
hsa-miR-206	5p	20	C-U	2.78182
hsa-miR-195	5p	11	G-A	2.77333
hsa-miR-212	3p	8	C-A	2.75833
hsa-miR-106b	5p	17	C-U	2.75714
hsa-miR-212	5p	8	C-U	2.75
hsa-miR-212	5p	13	G-U	2.75
hsa-miR-212	5p	18	C-U	2.75
hsa-let-7g	5p	2	G-U	2.74
hsa-miR-195	5p	19	G-A	2.73667
hsa-miR-24-1	3p	14	C-A	2.73333
hsa-miR-24-2	3p	14	C-A	2.73333
hsa-miR-26b	5p	19	G-A	2.73333
hsa-miR-26b	3p	2	C-A	2.725
hsa-let-7g	5p	15	G-U	2.72
hsa-miR-20b	3p	11	G-U	2.71905
hsa-miR-195	5p	7	C-A	2.71333
hsa-miR-30d	3p	19	C-U	2.70909
hsa-let-7g	3p	13	C-A	2.70667
hsa-miR-106b	3p	6	C-U	2.69524
hsa-miR-26b	5p	14	G-A	2.69167
hsa-miR-30d	3p	11	G-U	2.68636
hsa-miR-212	5p	3	C-U	2.675
hsa-miR-92b	3p	5	G-A	2.67368
hsa-miR-7-1	3p	17	G-U	2.66667
hsa-miR-106b	5p	6	U-A	2.66667
hsa-miR-106b	3p	21	G-U	2.62857
hsa-miR-106b	3p	8	G-U	2.62381
hsa-miR-20b	5p	20	G-C	2.61905
hsa-miR-20b	3p	2	C-A	2.61905
hsa-miR-212	3p	6	G-A	2.61667
hsa-miR-30d	3p	21	G-U	2.60909
hsa-miR-212	5p	15	C-U	2.60833
hsa-miR-29c	3p	6	C-A	2.60714
hsa-miR-29b-1	5p	5	G-A	2.60714
hsa-miR-195	5p	3	G-C	2.60333
hsa-miR-106b	3p	4	C-A	2.6
hsa-let-7g	5p	6	U-A	2.6
hsa-miR-26b	3p	7	C-U	2.59167
hsa-miR-20b	5p	14	G-U	2.59048
hsa-miR-7-2	3p	9	C-A	2.58889
hsa-miR-206	5p	18	C-U	2.58182
hsa-miR-92b	3p	19	C-U	2.57368
hsa-miR-26b	5p	14	G-C	2.56667
hsa-miR-26b	5p	19	G-C	2.56667
hsa-miR-26b	3p	8	U-A	2.56667
hsa-miR-92b	5p	20	G-U	2.56316
hsa-miR-195	5p	11	G-U	2.56
hsa-let-7g	5p	8	G-A	2.56
hsa-let-7g	3p	15	G-C	2.55333
hsa-miR-195	5p	6	G-C	2.54333
hsa-miR-212	5p	6	G-C	2.525
hsa-miR-20b	3p	19	C-U	2.51905
hsa-miR-92b	3p	18	C-U	2.51579
hsa-miR-106b	5p	5	G-C	2.50952
hsa-miR-24-1	3p	8	G-U	2.50833
hsa-miR-24-2	3p	8	G-U	2.50833
hsa-miR-20b	5p	17	C-U	2.50476
hsa-miR-7-2	3p	10	C-U	2.5
hsa-miR-26b	3p	15	C-A	2.5
hsa-let-7g	5p	11	G-U	2.49333
hsa-miR-24-1	3p	16	G-C	2.49167
hsa-miR-24-2	3p	16	G-C	2.49167
hsa-miR-20b	3p	2	C-U	2.48095
hsa-miR-29b-2	5p	17	G-A	2.47857	rs200396959
hsa-miR-29b-1	5p	2	C-A	2.47857
hsa-miR-26b	5p	14	G-U	2.46667
hsa-miR-182	5p	16	C-A	2.46316
hsa-let-7g	5p	16	U-A	2.46
hsa-let-7g	3p	8	G-C	2.46
hsa-miR-24-1	3p	2	G-C	2.45833
hsa-miR-24-2	3p	2	G-C	2.45833
hsa-miR-7-1	5p	6	G-C	2.45556
hsa-miR-7-2	5p	6	G-C	2.45556
hsa-miR-7-3	5p	6	G-C	2.45556
hsa-miR-24-1	3p	2	G-A	2.45
hsa-miR-24-2	3p	2	G-A	2.45
hsa-miR-20b	3p	6	A-U	2.44762
hsa-let-7g	3p	9	G-C	2.44667
hsa-miR-206	5p	9	C-A	2.44545
hsa-miR-106b	5p	8	C-G	2.44286
hsa-miR-212	5p	18	C-G	2.44167
hsa-miR-106b	3p	15	C-A	2.43333
hsa-miR-24-1	5p	11	G-A	2.43333
hsa-let-7g	3p	16	C-A	2.43333
hsa-miR-26b	3p	4	G-U	2.43333
hsa-miR-182	5p	11	C-A	2.43158
hsa-miR-206	3p	11	G-C	2.42727
hsa-miR-212	5p	16	U-C	2.425
hsa-miR-29b-1	3p	19	G-A	2.42143
hsa-miR-29b-2	3p	19	G-A	2.42143
hsa-miR-106b	5p	12	C-U	2.41905
hsa-miR-29c	3p	3	G-A	2.40714
hsa-miR-92b	3p	6	C-U	2.40526
hsa-miR-106b	5p	19	G-U	2.40476
hsa-miR-24-1	3p	16	G-U	2.4
hsa-miR-24-2	3p	16	G-U	2.4
hsa-miR-7-2	3p	10	C-G	2.4
hsa-miR-26b	3p	9	C-U	2.4
hsa-miR-106b	5p	14	G-C	2.39524
hsa-miR-20b	3p	5	U-A	2.39524
hsa-miR-92b	5p	15	G-U	2.39474
hsa-miR-92b	5p	9	G-A	2.39474
hsa-miR-92b	5p	7	G-C	2.39474
hsa-miR-195	5p	9	C-A	2.39333
hsa-miR-26b	3p	4	G-A	2.39167
hsa-miR-206	5p	17	C-U	2.39091
hsa-miR-106b	5p	7	G-C	2.39048
hsa-miR-20b	3p	20	C-A	2.38571
hsa-miR-24-1	5p	4	C-A	2.38333
hsa-miR-30d	3p	7	G-C	2.38182
hsa-let-7g	5p	20	G-U	2.38
hsa-miR-195	5p	20	G-U	2.38
hsa-miR-212	5p	4	U-A	2.375
hsa-miR-195	3p	18	G-A	2.37333
hsa-miR-29b-1	3p	6	C-A	2.37143
hsa-miR-29b-2	3p	6	C-A	2.37143
hsa-miR-106b	3p	19	C-G	2.36667
hsa-miR-20b	3p	7	G-C	2.3619
hsa-miR-26b	3p	15	C-U	2.35833
hsa-miR-198	3p	11	C-U	2.35714
hsa-miR-106b	3p	3	G-A	2.35714
hsa-miR-206	3p	2	G-A	2.35455
hsa-miR-92b	3p	14	C-G	2.35263
hsa-miR-24-1	3p	13	G-C	2.34167
hsa-miR-24-2	3p	13	G-C	2.34167
hsa-miR-20b	5p	10	C-A	2.3381
hsa-miR-29c	3p	19	G-A	2.33571
hsa-miR-92b	5p	17	G-A	2.33158
hsa-miR-24-2	5p	11	G-A	2.325
hsa-miR-20b	5p	23	G-A	2.32381
hsa-miR-106b	5p	6	U-C	2.32381
hsa-miR-92b	5p	2	G-A	2.32105
hsa-let-7g	3p	13	C-U	2.32
hsa-miR-24-1	3p	6	C-G	2.31667
hsa-miR-24-2	3p	6	C-G	2.31667
hsa-miR-26b	5p	20	G-U	2.31667
hsa-let-7g	5p	20	G-A	2.31333
hsa-miR-7-1	5p	2	G-U	2.31111
hsa-miR-7-2	5p	2	G-U	2.31111
hsa-miR-7-3	5p	2	G-U	2.31111
hsa-miR-106b	3p	16	U-A	2.30952
hsa-miR-206	5p	6	C-A	2.30909
hsa-miR-206	3p	2	G-C	2.30909
hsa-miR-212	5p	15	C-G	2.30833
hsa-miR-195	3p	10	G-A	2.30667
hsa-miR-20b	5p	6	U-A	2.30476
hsa-miR-106b	5p	16	G-C	2.30476
hsa-let-7g	5p	8	G-U	2.3
hsa-miR-20b	3p	14	C-U	2.3
hsa-miR-20b	3p	20	C-U	2.28571
hsa-miR-106b	3p	15	C-U	2.28571
hsa-miR-29b-1	5p	9	C-A	2.27143
hsa-miR-212	3p	13	G-A	2.26667
hsa-miR-26b	3p	18	G-A	2.26667
hsa-miR-195	3p	9	G-A	2.26333
hsa-miR-20b	5p	23	G-U	2.2619
hsa-miR-7-1	5p	6	G-A	2.25556
hsa-miR-7-2	5p	6	G-A	2.25556
hsa-miR-7-3	5p	6	G-A	2.25556
hsa-miR-7-1	5p	2	G-A	2.25556
hsa-miR-7-2	5p	2	G-A	2.25556
hsa-miR-7-3	5p	2	G-A	2.25556
hsa-miR-24-1	3p	3	G-C	2.25
hsa-miR-24-2	3p	3	G-C	2.25
hsa-miR-30b	5p	20	G-A	2.25
hsa-miR-212	5p	11	U-A	2.25
hsa-let-7g	3p	11	C-G	2.24667
hsa-miR-30d	3p	15	U-A	2.24545
hsa-miR-92b	5p	12	G-A	2.24211
hsa-miR-24-2	5p	12	C-A	2.24167
hsa-miR-30d	3p	2	U-A	2.24091
hsa-miR-195	3p	19	C-A	2.24
hsa-let-7g	3p	6	C-A	2.23333
hsa-miR-92b	5p	2	G-C	2.23158
hsa-miR-92b	3p	17	G-U	2.23158
hsa-miR-9-1	5p	6	G-A	2.23158
hsa-miR-9-2	5p	6	G-A	2.23158
hsa-miR-9-3	5p	6	G-A	2.23158
hsa-miR-92b	3p	8	C-A	2.23158
hsa-miR-198	5p	11	G-U	2.22857
hsa-miR-24-1	5p	12	C-A	2.225
hsa-miR-30d	3p	1	C-U	2.21818
hsa-miR-26b	3p	18	G-U	2.21667
hsa-miR-182	5p	16	C-U	2.21579
hsa-miR-29c	3p	7	C-G	2.21429
hsa-miR-198	5p	2	G-U	2.21429
hsa-miR-106b	3p	1	C-U	2.20952
hsa-miR-106b	5p	9	U-C	2.20952
hsa-miR-206	3p	3	G-U	2.20909
hsa-miR-24-1	3p	17	G-A	2.20833
hsa-miR-24-2	3p	17	G-A	2.20833
hsa-miR-29c	5p	17	G-A	2.20714
hsa-miR-30e	3p	7	G-A	2.20455
hsa-miR-212	5p	7	G-C	2.2
hsa-miR-24-2	5p	3	C-A	2.2
hsa-miR-198	5p	7	G-C	2.2
hsa-miR-106b	3p	20	U-C	2.19524
hsa-miR-92b	3p	13	C-U	2.19474
hsa-miR-195	5p	5	A-C	2.19333
hsa-miR-206	5p	7	U-A	2.19091
hsa-miR-20b	5p	1	C-A	2.19048
hsa-miR-106b	3p	4	C-U	2.19048
hsa-miR-182	5p	13	G-A	2.18947
hsa-miR-92b	5p	12	G-U	2.18947
hsa-miR-30d	3p	4	U-A	2.18636
hsa-miR-29b-1	5p	18	G-A	2.18571
hsa-miR-92b	3p	17	G-C	2.18421
hsa-miR-92b	5p	18	C-U	2.18421
hsa-miR-212	5p	2	C-U	2.18333
hsa-miR-212	3p	10	C-A	2.175
hsa-miR-92b	5p	9	G-U	2.17368
hsa-miR-30d	3p	1	C-A	2.17273
hsa-miR-29b-1	5p	17	G-U	2.17143
hsa-miR-30d	3p	3	U-A	2.16818
hsa-miR-212	5p	19	U-A	2.16667
hsa-miR-30d	3p	17	U-A	2.16364
hsa-miR-195	3p	9	G-C	2.16333
hsa-let-7g	3p	11	C-U	2.16
hsa-miR-30d	3p	16	U-A	2.15909
hsa-miR-20b	5p	23	G-C	2.15714
hsa-miR-198	3p	14	U-A	2.15714
hsa-miR-29a	3p	7	C-A	2.15714
hsa-miR-29a	5p	4	G-A	2.15
hsa-miR-30b	3p	5	G-A	2.15
hsa-miR-9-1	3p	7	C-U	2.14211
hsa-miR-9-2	3p	7	C-U	2.14211
hsa-miR-9-3	3p	7	C-U	2.14211
hsa-miR-212	3p	4	C-A	2.14167
hsa-miR-20b	5p	16	G-C	2.1381
hsa-miR-182	5p	19	G-A	2.13684
hsa-miR-106b	5p	10	G-C	2.13333
hsa-let-7g	3p	17	C-U	2.12667
hsa-miR-212	5p	22	C-A	2.125
hsa-miR-9-1	5p	16	C-A	2.12105
hsa-miR-9-2	5p	16	C-A	2.12105
hsa-miR-9-3	5p	16	C-A	2.12105
hsa-miR-20b	5p	22	A-U	2.11905
hsa-miR-20b	3p	10	U-C	2.11905
hsa-miR-106b	5p	15	U-A	2.11905
hsa-miR-106b	5p	18	A-U	2.11905
hsa-miR-24-2	5p	2	G-A	2.11667
hsa-miR-212	5p	20	U-A	2.11667
hsa-miR-29a	3p	4	C-A	2.11429
hsa-miR-182	3p	15	G-U	2.11053
hsa-miR-20b	3p	20	C-G	2.10952
hsa-miR-20b	5p	2	A-U	2.10952
hsa-miR-106b	3p	1	C-A	2.10476
hsa-miR-30d	3p	8	U-A	2.10455
hsa-miR-198	5p	18	G-U	2.1
hsa-miR-20b	5p	10	C-U	2.1
hsa-miR-29a	3p	6	C-A	2.1
hsa-miR-20b	3p	16	C-A	2.09524
hsa-miR-20b	3p	13	G-C	2.09524
hsa-miR-20b	3p	18	U-A	2.09524
hsa-miR-9-1	5p	18	G-U	2.09474
hsa-miR-9-2	5p	18	G-U	2.09474
hsa-miR-9-3	5p	18	G-U	2.09474
hsa-miR-212	3p	15	C-A	2.09167
hsa-miR-206	5p	8	U-A	2.09091
hsa-miR-106b	3p	13	U-A	2.09048
hsa-miR-195	5p	7	C-U	2.08667
hsa-miR-29b-2	5p	18	C-A	2.08571
hsa-miR-182	5p	19	G-C	2.08421
hsa-miR-212	5p	16	U-A	2.08333
hsa-miR-20b	5p	4	A-U	2.07619
hsa-miR-20b	5p	14	G-C	2.07619
hsa-miR-26b	5p	15	G-U	2.075
hsa-miR-92b	3p	14	C-U	2.06842
hsa-miR-212	5p	17	G-C	2.06667
hsa-miR-212	5p	5	U-A	2.06667
hsa-miR-26b	5p	6	G-U	2.06667
hsa-miR-29b-1	3p	3	G-A	2.06429
hsa-miR-29b-2	3p	3	G-A	2.06429
hsa-miR-9-1	5p	18	G-A	2.06316
hsa-miR-9-2	5p	18	G-A	2.06316
hsa-miR-9-3	5p	18	G-A	2.06316
hsa-miR-182	5p	19	G-U	2.06316
hsa-miR-206	5p	19	C-A	2.05455
hsa-miR-92b	5p	2	G-U	2.05263
hsa-miR-24-1	3p	11	C-A	2.05
hsa-miR-24-2	3p	11	C-A	2.05
hsa-miR-26b	3p	2	C-U	2.05
hsa-miR-20b	5p	6	U-C	2.04762
hsa-miR-92b	3p	20	U-A	2.04737
hsa-miR-29b-1	5p	2	C-U	2.04286
hsa-miR-7-3	3p	16	G-A	2.03333
hsa-miR-26b	3p	6	U-A	2.03333
hsa-let-7g	5p	11	G-C	2.03333
hsa-miR-30b	3p	7	G-A	2.03182
hsa-miR-92b	3p	13	C-G	2.03158
hsa-miR-29b-1	3p	19	G-U	2.02857
hsa-miR-29b-2	3p	19	G-U	2.02857
hsa-miR-20b	5p	1	C-U	2.02857
hsa-miR-206	3p	3	G-A	2.02727
hsa-miR-212	3p	6	G-U	2.025
hsa-miR-26b	5p	12	C-A	2.025
hsa-miR-106b	5p	3	A-U	2.02381
hsa-miR-29b-1	5p	14	G-U	2.02143
hsa-miR-195	5p	20	G-A	2.01667
hsa-miR-92b	3p	10	C-A	2.01579
hsa-miR-20b	3p	22	G-C	2.01429
hsa-let-7g	5p	20	G-C	2.01333
hsa-miR-195	3p	9	G-U	2.01
hsa-miR-106b	5p	4	A-U	2.00952
hsa-miR-212	5p	22	C-U	2.00833
hsa-miR-26b	3p	16	U-G	2.00833
hsa-miR-29b-1	5p	18	G-U	2
hsa-miR-195	5p	11	G-C	1.99333
hsa-let-7g	5p	18	C-U	1.99333
hsa-miR-212	3p	8	C-U	1.99167
hsa-miR-106b	3p	7	U-C	1.99048
hsa-miR-195	3p	11	C-U	1.99
hsa-miR-195	3p	18	G-U	1.98667
hsa-miR-9-1	5p	7	G-A	1.98421
hsa-miR-9-2	5p	7	G-A	1.98421
hsa-miR-9-3	5p	7	G-A	1.98421
hsa-miR-182	3p	14	G-U	1.98421
hsa-miR-206	5p	19	C-U	1.98182
hsa-miR-106b	5p	18	A-C	1.98095
hsa-miR-7-2	3p	11	C-A	1.97778
hsa-miR-92b	3p	12	U-A	1.97368
hsa-miR-206	5p	17	C-A	1.97273
hsa-miR-20b	3p	8	U-A	1.97143
hsa-miR-198	3p	6	C-A	1.97143
hsa-miR-195	3p	15	G-U	1.97
hsa-miR-195	3p	16	C-A	1.96667
hsa-miR-206	5p	9	C-U	1.96364
hsa-miR-212	5p	13	G-C	1.95833
hsa-miR-198	5p	19	G-U	1.95714
hsa-miR-181b-1	3p	18	G-U	1.95294
hsa-miR-212	5p	3	C-G	1.95
hsa-miR-7-1	3p	19	C-A	1.94444
hsa-miR-9-1	5p	12	C-A	1.94211
hsa-miR-9-2	5p	12	C-A	1.94211
hsa-miR-9-3	5p	12	C-A	1.94211
hsa-miR-212	5p	6	G-A	1.94167
hsa-miR-24-1	3p	5	U-A	1.93333
hsa-miR-24-2	3p	5	U-A	1.93333
hsa-miR-7-3	3p	12	G-A	1.93333
hsa-miR-20b	5p	22	A-C	1.92857
hsa-miR-30d	3p	10	A-U	1.92727
hsa-miR-26b	3p	9	C-G	1.925
hsa-miR-24-1	5p	4	C-U	1.925
hsa-miR-30d	3p	9	C-G	1.91818
hsa-miR-206	3p	2	G-U	1.91818
hsa-miR-195	3p	15	G-A	1.91667
hsa-miR-20b	3p	22	G-U	1.91429
hsa-miR-30d	3p	20	U-C	1.91364
hsa-miR-106b	5p	9	U-A	1.90952
hsa-miR-20b	3p	22	G-A	1.90952
hsa-miR-206	3p	12	G-U	1.90909
hsa-miR-29c	3p	3	G-U	1.90714
hsa-miR-29a	5p	9	C-U	1.90714
hsa-let-7g	3p	6	C-U	1.90667
hsa-miR-212	3p	15	C-U	1.9
hsa-miR-182	5p	13	G-U	1.9
hsa-miR-206	3p	7	G-A	1.9
hsa-miR-106b	5p	13	A-U	1.89524
hsa-miR-29b-1	3p	7	C-G	1.89286
hsa-miR-29b-2	3p	7	C-G	1.89286
hsa-miR-26b	5p	6	G-A	1.89167
hsa-miR-30d	3p	5	C-G	1.89091
hsa-miR-106b	5p	13	A-C	1.89048
hsa-let-7g	3p	3	G-A	1.88667
hsa-miR-198	5p	10	G-C	1.88571
hsa-miR-182	3p	4	C-A	1.88421
hsa-miR-182	3p	21	G-A	1.88421
hsa-miR-24-1	3p	4	C-G	1.88333
hsa-miR-24-2	3p	4	C-G	1.88333
hsa-miR-181b-1	3p	3	C-A	1.88235
hsa-miR-106b	5p	20	A-U	1.88095
hsa-miR-20b	5p	7	G-C	1.88095
hsa-let-7g	3p	20	G-U	1.88
hsa-miR-29b-1	5p	1	G-A	1.87857
hsa-miR-20b	5p	8	C-G	1.87619
hsa-miR-106b	3p	9	U-C	1.87619
hsa-miR-26b	3p	10	C-U	1.875
hsa-miR-92b	3p	4	U-A	1.87368
hsa-miR-92b	3p	6	C-G	1.87368
hsa-miR-9-1	3p	7	C-A	1.87368
hsa-miR-9-2	3p	7	C-A	1.87368
hsa-miR-9-3	3p	7	C-A	1.87368
hsa-miR-9-1	5p	16	C-U	1.87368
hsa-miR-9-2	5p	16	C-U	1.87368
hsa-miR-9-3	5p	16	C-U	1.87368
hsa-miR-92b	5p	6	C-A	1.87368
hsa-miR-195	3p	19	C-U	1.87333
hsa-miR-195	5p	9	C-U	1.87333
hsa-miR-198	3p	2	C-A	1.87143
hsa-miR-29c	3p	6	C-U	1.87143
hsa-miR-198	5p	18	G-C	1.87143
hsa-miR-26b	3p	20	C-U	1.86667
hsa-miR-26b	3p	7	C-G	1.86667
hsa-miR-206	3p	7	G-U	1.86364
hsa-miR-30b	3p	8	G-A	1.85909
hsa-miR-181b-2	3p	6	G-A	1.85882
hsa-miR-24-1	5p	7	C-A	1.85833
hsa-miR-24-2	5p	3	C-U	1.85833
hsa-miR-26b	3p	16	U-A	1.85833
hsa-miR-198	3p	16	G-U	1.85714
hsa-miR-198	3p	6	C-U	1.85714
hsa-miR-29b-2	5p	3	G-C	1.85714
hsa-miR-206	3p	11	G-A	1.85455
hsa-miR-30d	3p	13	U-C	1.85455
hsa-miR-29b-2	5p	4	G-A	1.85
hsa-miR-30b	3p	8	G-U	1.85
hsa-miR-20b	5p	15	U-A	1.84762
hsa-miR-20b	3p	3	U-C	1.84762
hsa-miR-30d	3p	18	G-C	1.84545
hsa-miR-106b	3p	2	C-A	1.84286
hsa-miR-106b	3p	20	U-A	1.84286
hsa-miR-29b-1	5p	4	G-A	1.84286
hsa-miR-24-1	3p	6	C-U	1.84167
hsa-miR-24-2	3p	6	C-U	1.84167
hsa-miR-92b	5p	17	G-U	1.83684
hsa-miR-29b-1	5p	17	G-C	1.83571
hsa-miR-212	5p	19	U-G	1.83333
hsa-miR-212	5p	12	A-U	1.83333
hsa-miR-30d	3p	17	U-C	1.83182
hsa-miR-30b	5p	18	C-A	1.83182
hsa-miR-198	5p	14	G-U	1.82857
hsa-miR-20b	5p	1	C-G	1.82381
hsa-miR-30b	5p	7	C-A	1.82273
hsa-miR-29b-1	3p	3	G-U	1.82143
hsa-miR-29b-2	3p	3	G-U	1.82143
hsa-miR-92b	3p	16	G-A	1.82105
hsa-miR-182	3p	15	G-A	1.82105
hsa-miR-106b	3p	22	C-U	1.81905
hsa-miR-212	5p	16	U-G	1.81667
hsa-miR-198	5p	7	G-A	1.81429
hsa-let-7g	5p	3	A-C	1.81333
hsa-miR-7-1	5p	5	A-U	1.81111
hsa-miR-7-2	5p	5	A-U	1.81111
hsa-miR-7-3	5p	5	A-U	1.81111
hsa-miR-106b	3p	9	U-A	1.80952
hsa-miR-106b	3p	22	C-A	1.80952
hsa-miR-212	3p	11	C-A	1.80833
hsa-let-7g	3p	16	C-U	1.80667
hsa-let-7g	5p	8	G-C	1.80667
hsa-miR-30d	3p	13	U-A	1.8
hsa-miR-26b	5p	20	G-A	1.8
hsa-miR-20b	5p	21	U-A	1.8
hsa-miR-198	3p	16	G-A	1.8
hsa-miR-198	3p	3	C-A	1.8
hsa-miR-198	5p	5	C-U	1.8
hsa-miR-30e	3p	7	G-U	1.8
hsa-miR-20b	5p	3	A-U	1.79524
hsa-miR-195	3p	13	G-A	1.79333
hsa-miR-29b-2	5p	8	C-A	1.79286
hsa-miR-30d	3p	20	U-A	1.79091
hsa-miR-206	5p	19	C-G	1.79091
hsa-miR-106b	5p	11	A-U	1.79048
hsa-miR-106b	5p	2	A-U	1.79048
hsa-miR-7-1	5p	3	G-C	1.78889
hsa-miR-7-2	5p	3	G-C	1.78889
hsa-miR-7-3	5p	3	G-C	1.78889
hsa-miR-30d	5p	11	C-A	1.78636
hsa-miR-29c	3p	19	G-U	1.78571
hsa-miR-198	3p	12	U-A	1.78571
hsa-miR-29a	5p	15	G-A	1.78571
hsa-miR-9-1	3p	10	G-A	1.78421
hsa-miR-9-2	3p	10	G-A	1.78421
hsa-miR-9-3	3p	10	G-A	1.78421
hsa-miR-195	3p	10	G-U	1.78
hsa-miR-182	3p	14	G-C	1.77895
hsa-miR-7-1	3p	11	C-A	1.77778
hsa-miR-9-1	5p	15	G-A	1.77368
hsa-miR-9-2	5p	15	G-A	1.77368
hsa-miR-9-3	5p	15	G-A	1.77368
hsa-miR-195	5p	17	U-A	1.77333
hsa-miR-30d	3p	10	A-C	1.77273
hsa-miR-20b	3p	3	U-A	1.77143
hsa-miR-30d	3p	20	U-G	1.76818
hsa-miR-212	3p	10	C-U	1.76667
hsa-miR-24-1	5p	4	C-G	1.76667
hsa-miR-24-1	3p	5	U-G	1.76667
hsa-miR-24-2	3p	5	U-G	1.76667
hsa-miR-206	5p	6	C-U	1.76364
hsa-miR-9-1	5p	15	G-U	1.76316
hsa-miR-9-2	5p	15	G-U	1.76316
hsa-miR-9-3	5p	15	G-U	1.76316
hsa-let-7g	3p	8	G-A	1.76
hsa-miR-198	3p	9	C-U	1.75714
hsa-miR-92b	5p	22	G-U	1.75263
hsa-miR-29c	3p	7	C-U	1.75
hsa-miR-20b	3p	10	U-A	1.74762
hsa-miR-20b	5p	4	A-C	1.74762
hsa-miR-206	3p	3	G-C	1.74545
hsa-miR-7-1	3p	19	C-G	1.74444
hsa-miR-29a	5p	15	G-U	1.74286
hsa-miR-198	5p	2	G-A	1.74286
hsa-miR-182	3p	6	C-A	1.74211
hsa-miR-24-1	5p	2	G-A	1.74167
hsa-miR-106b	3p	12	G-C	1.7381
hsa-miR-106b	5p	9	U-G	1.7381
hsa-miR-30d	5p	19	G-A	1.73636
hsa-miR-182	3p	21	G-U	1.73158
hsa-miR-195	5p	18	U-C	1.73
hsa-miR-198	5p	10	G-A	1.72857	rs142303836
hsa-miR-29b-1	5p	17	G-A	1.72857
hsa-miR-24-2	5p	7	C-A	1.725
hsa-miR-20b	5p	9	U-A	1.72381
hsa-miR-29b-1	3p	4	C-G	1.72143
hsa-miR-29b-2	3p	4	C-G	1.72143
hsa-let-7g	3p	10	C-U	1.72
hsa-miR-181b-1	3p	19	C-A	1.71765
hsa-miR-182	5p	17	U-A	1.71579
hsa-miR-106b	5p	19	G-C	1.71429
hsa-miR-29b-2	5p	3	G-A	1.71429
hsa-miR-195	5p	5	A-U	1.71333
hsa-miR-181b-1	5p	20	G-C	1.71176
hsa-miR-181b-2	5p	20	G-C	1.71176
hsa-miR-7-1	5p	2	G-C	1.71111
hsa-miR-7-2	5p	2	G-C	1.71111
hsa-miR-7-3	5p	2	G-C	1.71111
hsa-miR-212	3p	19	G-A	1.70833
hsa-miR-7-3	3p	10	C-A	1.7
hsa-miR-7-1	3p	15	C-U	1.7
hsa-miR-181b-1	3p	18	G-A	1.7
hsa-miR-26b	3p	3	U-A	1.7
hsa-miR-212	5p	9	U-A	1.7
hsa-miR-7-2	3p	19	C-A	1.7
hsa-miR-29a	3p	6	C-U	1.7
hsa-miR-198	5p	14	G-A	1.7
hsa-miR-30d	3p	22	C-U	1.69545
hsa-miR-30b	5p	16	C-A	1.69545
hsa-miR-9-1	3p	6	G-U	1.69474
hsa-miR-9-2	3p	6	G-U	1.69474
hsa-miR-9-3	3p	6	G-U	1.69474
hsa-miR-24-1	5p	3	C-U	1.69167
hsa-miR-30b	3p	10	G-U	1.69091
hsa-miR-20b	3p	16	C-U	1.69048
hsa-miR-9-1	3p	6	G-A	1.68947
hsa-miR-9-2	3p	6	G-A	1.68947
hsa-miR-9-3	3p	6	G-A	1.68947
hsa-miR-181b-1	5p	18	G-A	1.68824
hsa-miR-181b-2	5p	18	G-A	1.68824
hsa-miR-106b	5p	4	A-C	1.68571
hsa-miR-106b	3p	18	G-C	1.68571
hsa-miR-26b	5p	3	C-A	1.68333
hsa-miR-29b-1	5p	15	G-A	1.67857
hsa-miR-24-1	3p	20	C-A	1.675
hsa-miR-24-2	3p	20	C-A	1.675
hsa-miR-24-1	5p	19	C-A	1.675
hsa-miR-206	5p	5	G-A	1.67273
hsa-miR-29b-2	5p	17	G-U	1.67143
hsa-miR-30d	5p	10	C-A	1.66818
hsa-miR-212	5p	21	A-U	1.66667
hsa-miR-26b	3p	12	U-A	1.66667
hsa-miR-92b	5p	13	C-U	1.66316
hsa-miR-182	5p	15	U-A	1.66316
hsa-miR-106b	5p	18	A-G	1.6619
hsa-let-7g	5p	7	A-U	1.66
hsa-let-7g	5p	7	A-C	1.66
hsa-miR-26b	3p	1	C-A	1.65833
hsa-miR-30d	3p	14	G-C	1.65455
hsa-miR-30b	5p	11	C-A	1.65455
hsa-miR-181b-1	5p	21	G-A	1.65294
hsa-miR-181b-2	5p	21	G-A	1.65294
hsa-miR-181b-2	3p	4	C-A	1.65294
hsa-miR-9-1	5p	6	G-C	1.65263
hsa-miR-9-2	5p	6	G-C	1.65263
hsa-miR-9-3	5p	6	G-C	1.65263
hsa-miR-20b	5p	12	U-A	1.65238
hsa-miR-30d	3p	11	G-C	1.65
hsa-miR-106b	3p	17	U-A	1.64762
hsa-miR-182	5p	11	C-U	1.64737
hsa-miR-30d	3p	21	G-C	1.64545
hsa-miR-7-1	3p	15	C-A	1.64444
hsa-miR-106b	5p	15	U-C	1.64286
hsa-miR-29a	5p	9	C-A	1.64286
hsa-miR-198	5p	14	G-C	1.64286
hsa-miR-24-1	5p	11	G-U	1.64167
hsa-miR-30d	3p	19	C-G	1.64091
hsa-miR-92b	3p	21	C-A	1.63684
hsa-miR-181b-2	3p	17	G-U	1.63529
hsa-miR-7-3	3p	17	C-U	1.63333
hsa-miR-7-1	5p	5	A-C	1.63333
hsa-miR-7-2	5p	5	A-C	1.63333
hsa-miR-7-3	5p	5	A-C	1.63333
hsa-miR-24-1	3p	4	C-U	1.63333
hsa-miR-24-2	3p	4	C-U	1.63333
hsa-miR-212	3p	8	C-G	1.63333
hsa-miR-26b	3p	17	U-A	1.63333
hsa-miR-30d	3p	1	C-G	1.63182
hsa-miR-92b	3p	5	G-C	1.63158
hsa-miR-106b	5p	21	U-A	1.62857
hsa-miR-29b-2	5p	4	G-U	1.62857
hsa-miR-198	5p	9	G-C	1.62857
hsa-miR-206	5p	21	A-G	1.62727
hsa-miR-30d	3p	22	C-A	1.62727
hsa-miR-206	5p	22	U-A	1.62727
hsa-miR-30d	5p	7	C-A	1.62727
hsa-miR-92b	3p	15	C-A	1.62632
hsa-miR-9-1	5p	7	G-U	1.62632
hsa-miR-9-2	5p	7	G-U	1.62632
hsa-miR-9-3	5p	7	G-U	1.62632
hsa-miR-212	3p	11	C-U	1.625
hsa-miR-26b	5p	2	U-A	1.625
hsa-miR-24-2	5p	4	C-U	1.625
hsa-miR-106b	5p	1	U-A	1.62381
hsa-miR-7-2	3p	18	C-A	1.62222
hsa-miR-9-1	5p	12	C-U	1.62105
hsa-miR-9-2	5p	12	C-U	1.62105
hsa-miR-9-3	5p	12	C-U	1.62105
hsa-miR-92b	5p	20	G-C	1.62105
hsa-let-7g	3p	8	G-U	1.62
hsa-miR-20b	5p	2	A-G	1.61905
hsa-miR-30b	3p	4	G-A	1.61818
hsa-miR-206	3p	11	G-U	1.61818
hsa-miR-26b	5p	17	U-A	1.61667
hsa-miR-26b	3p	5	U-A	1.61667
hsa-miR-106b	3p	21	G-C	1.61429
hsa-miR-198	5p	1	G-C	1.61429
hsa-let-7g	5p	2	G-C	1.61333
hsa-miR-195	3p	13	G-U	1.61333
hsa-miR-182	5p	6	C-A	1.61053
hsa-miR-212	3p	9	U-A	1.60833
hsa-miR-212	5p	12	A-C	1.60833
hsa-miR-206	5p	5	G-U	1.6
hsa-let-7g	5p	3	A-U	1.6
hsa-miR-206	5p	9	C-G	1.6
hsa-miR-29a	3p	3	G-A	1.6
hsa-miR-212	3p	4	C-U	1.6
hsa-miR-106b	5p	21	U-C	1.6
hsa-miR-29a	5p	14	G-A	1.6
hsa-miR-106b	3p	2	C-U	1.59524
hsa-miR-29a	5p	2	C-A	1.59286
hsa-miR-30d	3p	8	U-C	1.59091
hsa-miR-206	5p	7	U-G	1.59091
hsa-miR-106b	5p	12	C-G	1.59048
hsa-miR-9-1	3p	10	G-U	1.58947
hsa-miR-9-2	3p	10	G-U	1.58947
hsa-miR-9-3	3p	10	G-U	1.58947
hsa-miR-30d	5p	16	C-A	1.58636
hsa-miR-198	3p	11	C-A	1.58571
hsa-miR-198	5p	1	G-U	1.58571
hsa-miR-92b	3p	21	C-U	1.58421
hsa-miR-182	5p	20	G-U	1.58421
hsa-miR-195	3p	21	C-A	1.58333
hsa-miR-181b-1	3p	7	G-A	1.58235
hsa-miR-206	5p	2	C-A	1.58182
hsa-miR-29b-1	5p	4	G-C	1.57857
hsa-miR-30d	3p	12	A-U	1.57727
hsa-miR-206	3p	12	G-A	1.57273
hsa-miR-92b	3p	20	U-G	1.56842
hsa-miR-30b	5p	10	C-A	1.56818
hsa-miR-7-1	3p	19	C-U	1.56667
hsa-miR-212	3p	19	G-U	1.56667
hsa-let-7g	5p	18	C-G	1.56667
hsa-miR-212	5p	23	U-G	1.56667
hsa-miR-7-2	3p	9	C-U	1.56667
hsa-miR-29b-1	5p	14	G-C	1.56429
hsa-miR-30e	3p	19	C-A	1.56364
hsa-miR-106b	5p	1	U-C	1.5619
hsa-miR-106b	3p	8	G-C	1.5619
hsa-miR-20b	3p	19	C-G	1.5619
hsa-miR-181b-2	3p	17	G-A	1.55882
hsa-miR-212	5p	23	U-A	1.55833
hsa-miR-182	5p	20	G-A	1.55789
hsa-miR-29b-1	3p	6	C-U	1.55714
hsa-miR-29b-2	3p	6	C-U	1.55714
hsa-miR-29b-1	5p	4	G-U	1.55714
hsa-miR-7-1	5p	11	G-A	1.55556
hsa-miR-7-2	5p	11	G-A	1.55556
hsa-miR-7-3	5p	11	G-A	1.55556
hsa-miR-29b-2	5p	16	G-C	1.55
hsa-miR-26b	5p	3	C-U	1.55
hsa-miR-195	5p	20	G-C	1.55
hsa-miR-26b	5p	12	C-U	1.55
hsa-miR-29b-1	5p	19	U-A	1.55
hsa-miR-29a	3p	19	G-A	1.54286
hsa-miR-92b	3p	8	C-U	1.54211
hsa-miR-92b	5p	7	G-A	1.54211
hsa-miR-212	5p	23	U-C	1.54167
hsa-miR-26b	3p	18	G-C	1.54167
hsa-miR-26b	3p	21	U-G	1.54167
hsa-miR-182	3p	14	G-A	1.53684
hsa-miR-206	3p	19	G-A	1.53636
hsa-miR-29b-1	5p	14	G-A	1.53571
hsa-miR-20b	3p	6	A-C	1.53333
hsa-miR-92b	5p	12	G-C	1.53158
hsa-miR-9-1	5p	2	C-A	1.53158
hsa-miR-9-2	5p	2	C-A	1.53158
hsa-miR-9-3	5p	2	C-A	1.53158
hsa-miR-182	3p	2	C-A	1.53158
hsa-miR-181b-1	5p	7	C-A	1.52941
hsa-miR-181b-2	5p	7	C-A	1.52941
hsa-miR-20b	3p	1	A-U	1.52857
hsa-miR-195	5p	2	A-U	1.52667
hsa-let-7g	3p	14	U-A	1.52667
hsa-miR-212	5p	1	A-U	1.525
hsa-miR-106b	3p	4	C-G	1.52381
hsa-miR-181b-1	5p	21	G-C	1.51765
hsa-miR-181b-2	5p	21	G-C	1.51765
hsa-miR-212	3p	13	G-U	1.51667
hsa-miR-30b	5p	14	C-A	1.51364
hsa-miR-195	3p	16	C-U	1.51333
hsa-miR-92b	5p	7	G-U	1.51053
hsa-miR-29b-1	5p	6	U-A	1.50714
hsa-miR-195	5p	15	U-A	1.50667
hsa-let-7g	5p	5	G-C	1.50667
hsa-miR-92b	5p	4	G-C	1.50526
hsa-miR-182	5p	6	C-U	1.50526
hsa-miR-24-2	5p	4	C-A	1.5
hsa-miR-30e	5p	7	C-A	1.5
hsa-miR-9-1	3p	15	C-A	1.5
hsa-miR-9-2	3p	15	C-A	1.5
hsa-miR-9-3	3p	15	C-A	1.5
hsa-miR-29b-2	5p	14	G-A	1.5
hsa-miR-198	3p	16	G-C	1.5
hsa-miR-20b	3p	21	A-G	1.5
The SNPs in red, bold are known SNPs.

## Sheet: SZ-SNPs in extension duplexes
miRNA	Stem	Postion	Nucleotide variation	Free energy change	SNP ID
hsa-miR-182	5p	20	C-U	18.2
hsa-miR-182	5p	21	C-A	18.2
hsa-miR-182	5p	21	C-G	18.2
hsa-miR-182	5p	21	C-U	18.2
hsa-miR-182	5p	22	C-A	18.2
hsa-miR-182	5p	22	C-U	18.2
hsa-miR-182	5p	23	G-A	18.2
hsa-miR-182	5p	23	G-C	18.2
hsa-miR-182	5p	23	G-U	18.2
hsa-miR-182	5p	24	U-A	18.2
hsa-miR-182	5p	24	U-C	18.2
hsa-miR-182	5p	24	U-G	18.2
hsa-miR-182	5p	25	U-G	18.2
hsa-miR-182	3p	25	C-G	18.2
hsa-miR-182	3p	25	C-U	18.2
hsa-miR-182	5p	20	C-A	17.9
hsa-miR-182	5p	25	U-C	17.9
hsa-miR-182	3p	23	C-U	17.9
hsa-miR-182	3p	24	C-A	17.9
hsa-miR-182	3p	24	C-G	17.9
hsa-miR-182	3p	24	C-U	17.9
hsa-miR-182	3p	23	C-A	17.9
hsa-miR-182	5p	22	C-G	17
hsa-miR-182	3p	22	A-U	16.7
hsa-miR-182	5p	25	U-A	16.6
hsa-miR-182	3p	25	C-A	16.6
hsa-miR-182	3p	20	G-A	16.3
hsa-miR-182	3p	20	G-U	16.3
hsa-miR-182	3p	21	C-A	16.3
hsa-miR-182	3p	21	C-G	16.3
hsa-miR-182	3p	21	C-U	16.3
hsa-miR-182	5p	19	C-U	15.7	rs370756213
hsa-miR-182	5p	17	C-A	15.5
hsa-miR-182	5p	17	C-U	15.5
hsa-miR-182	5p	18	C-U	15.5
hsa-miR-182	5p	19	C-A	15.3
hsa-miR-182	5p	18	C-A	15.3
hsa-miR-182	3p	20	G-C	15.2
hsa-miR-182	3p	18	C-A	14.8
hsa-miR-182	3p	19	G-A	14.6	rs76481776
hsa-miR-182	3p	19	G-C	14.5
hsa-miR-182	3p	18	C-U	14.3	rs77586312
hsa-miR-182	3p	22	A-C	14.2
hsa-miR-182	5p	16	U-C	14.1
hsa-miR-182	5p	19	C-G	14
hsa-miR-182	5p	20	C-G	14
hsa-miR-182	5p	16	U-A	13.9
hsa-miR-182	3p	19	G-U	13.9
hsa-miR-182	3p	22	A-G	13.7
hsa-miR-182	3p	23	C-G	13.7
hsa-miR-182	3p	17	C-U	13.6
hsa-miR-182	5p	15	C-U	13.3
hsa-miR-182	5p	15	C-A	13.2
hsa-miR-182	3p	17	C-A	13.2
hsa-miR-182	3p	18	C-G	13.1
hsa-miR-182	3p	17	C-G	12.7
hsa-miR-182	5p	15	C-G	12.7
hsa-miR-182	5p	14	C-U	11.9
hsa-miR-182	5p	14	C-G	11.8
hsa-miR-182	5p	17	C-G	11.7
hsa-miR-182	5p	14	C-A	11.5
hsa-miR-182	3p	16	G-U	11.2
hsa-miR-182	5p	18	C-G	11.1
hsa-miR-182	3p	16	G-C	11
hsa-miR-182	3p	16	G-A	10.8
hsa-miR-182	5p	16	U-G	9.7
hsa-miR-182	5p	13	G-C	8.6
hsa-miR-182	5p	13	G-A	8.4
hsa-miR-182	5p	12	U-G	8.1
hsa-miR-182	5p	12	U-A	7.9
hsa-miR-182	5p	12	U-C	7.8
hsa-miR-7-2	5p	18	G-A	7.1
hsa-miR-7-2	3p	6	C-A	7.1
hsa-miR-7-2	3p	6	C-U	7.1
hsa-miR-182	5p	13	G-U	7.1
hsa-miR-92b	5p	16	G-C	7.1
hsa-miR-92b	5p	16	G-U	7.1
hsa-miR-92b	5p	20	G-C	7.1
hsa-miR-92b	5p	20	G-U	7.1
hsa-miR-92b	5p	21	G-A	7.1
hsa-miR-92b	5p	21	G-U	7.1
hsa-miR-92b	3p	3	C-A	7.1
hsa-miR-92b	3p	3	C-U	7.1
hsa-miR-182	5p	11	U-C	7.1
hsa-let-7g	5p	24	G-C	7.1
hsa-miR-92b	5p	9	G-C	7.1
hsa-miR-92b	5p	9	G-U	7.1
hsa-miR-9-1	3p	10	C-A	7
hsa-miR-9-1	3p	10	C-U	7
hsa-miR-182	5p	10	C-A	7
hsa-miR-182	5p	10	C-G	7
hsa-miR-182	5p	10	C-U	7
hsa-let-7g	5p	24	G-U	7
hsa-miR-182	5p	9	G-A	7
hsa-miR-182	5p	9	G-C	7
hsa-miR-182	5p	9	G-U	7
hsa-miR-9-1	3p	11	C-U	7
hsa-miR-92b	3p	4	C-A	7
hsa-miR-92b	3p	4	C-U	7
hsa-miR-92b	3p	8	C-A	7
hsa-miR-92b	3p	8	C-U	7
hsa-miR-9-1	5p	13	G-A	6.9
hsa-miR-106b	5p	14	C-A	6.9
hsa-miR-106b	5p	14	C-U	6.9
hsa-miR-106b	5p	15	C-U	6.9
hsa-miR-182	5p	11	U-A	6.9
hsa-miR-92b	5p	16	G-A	6.9
hsa-miR-92b	5p	20	G-A	6.9
hsa-miR-92b	5p	9	G-A	6.9
hsa-miR-92b	5p	25	G-A	6.8
hsa-miR-92b	5p	25	G-C	6.8
hsa-miR-92b	5p	25	G-U	6.8
hsa-miR-182	3p	15	A-G	6.6
hsa-miR-7-2	3p	9	G-A	6.6
hsa-miR-7-2	3p	9	G-C	6.6
hsa-miR-7-2	3p	9	G-U	6.6
hsa-miR-9-1	5p	15	G-A	6.6
hsa-miR-9-1	5p	15	G-C	6.6
hsa-miR-9-1	3p	11	C-A	6.6
hsa-miR-9-1	3p	9	C-U	6.6
hsa-miR-9-1	5p	14	G-A	6.5
hsa-miR-7-2	5p	15	C-U	6.5
hsa-miR-7-2	5p	17	G-A	6.5
hsa-miR-7-2	5p	17	G-C	6.5
hsa-miR-7-2	5p	17	G-U	6.5
hsa-miR-7-2	3p	7	C-A	6.5
hsa-miR-7-2	3p	7	C-U	6.5
hsa-let-7g	5p	23	G-A	6.5
hsa-let-7g	5p	23	G-C	6.5
hsa-let-7g	5p	23	G-U	6.5
hsa-let-7g	5p	24	G-A	6.5
hsa-miR-92b	3p	2	G-C	6.5
hsa-miR-92b	3p	2	G-U	6.5
hsa-miR-182	3p	10	G-A	6.4
hsa-miR-182	3p	10	G-C	6.4
hsa-miR-182	3p	10	G-U	6.4
hsa-miR-182	3p	11	A-C	6.4
hsa-miR-182	3p	11	A-G	6.4	rs75953509
hsa-miR-182	3p	11	A-U	6.4
hsa-miR-182	3p	12	C-A	6.4
hsa-miR-182	3p	12	C-G	6.4
hsa-miR-182	3p	12	C-U	6.4
hsa-miR-182	3p	13	U-A	6.4
hsa-miR-182	3p	13	U-C	6.4
hsa-miR-182	3p	13	U-G	6.4
hsa-miR-182	3p	14	C-A	6.4
hsa-miR-182	3p	14	C-G	6.4
hsa-miR-182	3p	14	C-U	6.4
hsa-miR-182	3p	4	G-A	6.4
hsa-miR-182	3p	4	G-U	6.4
hsa-miR-182	3p	5	G-A	6.4
hsa-miR-182	3p	5	G-C	6.4
hsa-miR-182	3p	5	G-U	6.4
hsa-miR-182	3p	6	C-A	6.4
hsa-miR-182	3p	6	C-G	6.4
hsa-miR-182	3p	7	G-A	6.4	rs374455999
hsa-miR-182	3p	7	G-C	6.4
hsa-miR-182	3p	7	G-U	6.4
hsa-miR-182	3p	8	A-C	6.4
hsa-miR-182	3p	8	A-U	6.4
hsa-miR-182	3p	9	G-A	6.4
hsa-miR-182	3p	9	G-C	6.4
hsa-miR-182	3p	9	G-U	6.4
hsa-miR-7-2	5p	15	C-A	6.4
hsa-miR-106b	5p	15	C-A	6.3
hsa-miR-182	3p	15	A-C	6.3
hsa-miR-182	5p	7	C-A	6.3
hsa-miR-182	5p	7	C-U	6.3
hsa-miR-7-2	3p	10	C-A	6.2
hsa-miR-30d	5p	19	C-A	6.2
hsa-miR-30d	5p	19	C-U	6.2
hsa-miR-30d	3p	16	G-C	6.2
hsa-miR-30d	3p	16	G-U	6.2
hsa-miR-182	5p	6	G-U	6.1
hsa-miR-182	5p	8	U-A	6.1
hsa-miR-92b	5p	14	C-U	6.1
hsa-miR-92b	5p	15	G-A	6.1
hsa-miR-92b	5p	15	G-U	6.1
hsa-miR-92b	5p	8	G-A	6.1
hsa-miR-92b	5p	8	G-U	6.1
hsa-miR-92b	3p	10	G-A	6.1
hsa-miR-92b	3p	10	G-U	6.1
hsa-miR-92b	3p	18	G-A	6.1
hsa-miR-92b	3p	18	G-U	6.1
hsa-miR-92b	3p	9	C-A	6.1
hsa-miR-92b	3p	9	C-U	6.1
hsa-miR-7-2	5p	18	G-U	6
hsa-miR-182	3p	4	G-C	6
hsa-miR-92b	5p	21	G-C	6
hsa-miR-182	5p	7	C-G	6
hsa-miR-182	5p	8	U-C	6
hsa-miR-7-2	3p	10	C-U	5.9
hsa-miR-92b	3p	2	G-A	5.9
hsa-miR-9-1	5p	14	G-C	5.8
hsa-miR-92b	5p	24	G-A	5.7
hsa-miR-92b	5p	24	G-C	5.7
hsa-miR-92b	5p	24	G-U	5.7
hsa-miR-182	3p	15	A-U	5.7
hsa-miR-182	3p	8	A-G	5.7
hsa-miR-182	3p	3	G-U	5.7
hsa-miR-182	5p	6	G-A	5.7
hsa-miR-7-2	5p	14	G-U	5.6
hsa-let-7g	3p	4	G-U	5.6
hsa-miR-9-1	5p	13	G-C	5.5
hsa-miR-182	3p	6	C-U	5.5	rs80041074
hsa-miR-9-1	5p	15	G-U	5.5
hsa-miR-182	3p	3	G-A	5.5
hsa-miR-92b	3p	16	C-A	5.4
hsa-miR-182	3p	3	G-C	5.4
hsa-miR-7-2	5p	16	U-A	5.3
hsa-miR-30d	5p	20	U-A	5.3
hsa-let-7g	3p	17	G-U	5.3
hsa-let-7g	3p	18	C-A	5.3
hsa-let-7g	3p	18	C-U	5.3
hsa-miR-92b	5p	22	C-A	5.2
hsa-miR-7-2	5p	14	G-A	5.2
hsa-miR-92b	5p	14	C-A	5.2
hsa-miR-106b	5p	13	G-A	5.1
hsa-miR-9-1	5p	13	G-U	5.1
hsa-miR-106b	5p	25	C-U	5.1
hsa-miR-92b	3p	16	C-U	5.1
hsa-miR-9-1	5p	12	G-C	5.1
hsa-miR-9-1	5p	14	G-U	5
hsa-miR-7-2	3p	2	G-A	5
hsa-miR-7-2	3p	2	G-C	5
hsa-miR-7-2	3p	2	G-U	5
hsa-miR-198	3p	21	C-A	5
hsa-miR-92b	5p	15	G-C	5
hsa-miR-92b	3p	10	G-C	5
hsa-miR-30d	3p	17	A-G	5
hsa-miR-106b	5p	13	G-U	4.9
hsa-miR-106b	5p	15	C-G	4.9
hsa-miR-7-2	5p	18	G-C	4.9
hsa-miR-9-1	3p	10	C-G	4.9
hsa-miR-30d	5p	18	U-A	4.9
hsa-miR-92b	5p	22	C-U	4.9
hsa-let-7g	3p	3	G-A	4.9
hsa-let-7g	3p	3	G-U	4.9
hsa-miR-92b	3p	4	C-G	4.9
hsa-miR-92b	3p	8	C-G	4.9
hsa-let-7g	3p	17	G-C	4.9
hsa-miR-30d	3p	17	A-C	4.8
hsa-miR-9-1	3p	11	C-G	4.7
hsa-miR-182	5p	11	U-G	4.7
hsa-miR-29b-1	5p	13	G-A	4.7
hsa-miR-29b-1	5p	13	G-C	4.7
hsa-miR-29b-1	5p	14	C-U	4.7
hsa-let-7g	3p	17	G-A	4.7	rs9631505
hsa-miR-30d	5p	18	U-G	4.7
hsa-miR-92b	3p	16	C-G	4.7
hsa-miR-7-2	5p	14	G-C	4.6
hsa-miR-106b	5p	22	G-U	4.6
hsa-miR-7-2	5p	16	U-C	4.6
hsa-miR-7-2	5p	16	U-G	4.6
hsa-miR-7-2	5p	22	C-A	4.6
hsa-miR-7-2	5p	22	C-U	4.6
hsa-miR-92b	5p	8	G-C	4.6
hsa-miR-92b	3p	3	C-G	4.6
hsa-miR-7-2	3p	5	G-C	4.6
hsa-miR-7-2	3p	5	G-U	4.6
hsa-miR-7-2	3p	6	C-G	4.6
hsa-miR-7-2	3p	8	A-C	4.6
hsa-miR-7-2	3p	8	A-U	4.6
hsa-miR-29b-1	5p	14	C-A	4.6
hsa-miR-30d	5p	20	U-C	4.6
hsa-miR-30d	5p	20	U-G	4.6
hsa-miR-30d	3p	15	A-C	4.6
hsa-miR-30d	3p	15	A-G	4.6
hsa-miR-30d	3p	15	A-U	4.6
hsa-miR-7-2	5p	21	C-G	4.5	rs200523177
hsa-miR-7-2	5p	21	C-U	4.5
hsa-miR-106b	5p	22	G-C	4.5
hsa-miR-7-2	3p	3	G-A	4.5
hsa-miR-7-2	3p	3	G-C	4.5
hsa-miR-7-2	3p	3	G-U	4.5
hsa-miR-9-1	3p	9	C-G	4.5
hsa-miR-7-2	5p	13	G-U	4.5
hsa-miR-29b-1	5p	14	C-G	4.5
hsa-miR-7-2	5p	15	C-G	4.5
hsa-miR-92b	5p	17	G-C	4.5
hsa-miR-92b	5p	19	G-A	4.5
hsa-miR-92b	5p	19	G-C	4.5
hsa-miR-92b	5p	19	G-U	4.5
hsa-miR-29b-1	5p	23	G-U	4.5
hsa-let-7g	3p	18	C-G	4.5
hsa-miR-92b	3p	5	C-G	4.5
hsa-miR-92b	3p	5	C-U	4.5
hsa-miR-106b	5p	22	G-A	4.4
hsa-miR-106b	5p	25	C-G	4.4
hsa-miR-7-2	5p	22	C-G	4.4
hsa-miR-198	3p	21	C-U	4.4
hsa-miR-7-2	3p	7	C-G	4.4
hsa-miR-29b-1	5p	24	A-U	4.4
hsa-miR-29b-1	5p	16	U-A	4.4
hsa-miR-29b-1	5p	24	A-G	4.4
hsa-miR-92b	3p	18	G-C	4.4
hsa-let-7g	3p	4	G-C	4.4
hsa-miR-106b	5p	14	C-G	4.3
hsa-miR-9-1	5p	12	G-A	4.3
hsa-miR-7-2	5p	13	G-A	4.3
hsa-miR-7-2	5p	23	A-G	4.3
hsa-miR-7-2	3p	1	U-A	4.3
hsa-miR-9-3	3p	2	G-C	4.3
hsa-miR-9-3	3p	2	G-U	4.3
hsa-miR-29b-1	5p	13	G-U	4.3
hsa-miR-7-2	3p	8	A-G	4.2
hsa-miR-9-1	5p	16	U-A	4.2
hsa-miR-9-1	5p	16	U-C	4.2
hsa-miR-7-2	5p	23	A-C	4.2
hsa-miR-9-3	5p	23	C-U	4.2
hsa-miR-106b	5p	24	G-A	4.2
hsa-miR-106b	5p	24	G-U	4.2
hsa-miR-9-1	3p	8	A-G	4.2
hsa-miR-30d	5p	18	U-C	4.2
hsa-miR-9-3	3p	2	G-A	4.2
hsa-let-7g	5p	12	G-U	4.1
hsa-miR-9-1	3p	12	C-U	4.1
hsa-miR-198	3p	22	A-U	4.1
hsa-miR-7-2	3p	5	G-A	4.1
hsa-miR-29b-1	5p	15	U-C	4.1
hsa-miR-30d	5p	19	C-G	4.1
hsa-miR-30d	5p	21	G-A	4.1
hsa-miR-30d	5p	21	G-C	4.1
hsa-miR-30d	5p	21	G-U	4.1
hsa-miR-9-3	5p	22	U-A	4.1
hsa-miR-29b-1	5p	25	A-C	4.1
hsa-miR-29b-1	5p	25	A-G	4.1
hsa-miR-29b-1	5p	25	A-U	4.1
hsa-miR-7-2	3p	10	C-G	4.1
hsa-miR-30d	3p	14	C-U	4.1
hsa-miR-106b	5p	16	C-A	4
hsa-miR-7-2	5p	19	C-G	4
hsa-miR-198	3p	23	A-U	4
hsa-miR-198	3p	24	G-U	4
hsa-miR-29b-1	5p	17	C-U	4
hsa-miR-206	3p	12	G-C	4
hsa-miR-9-3	5p	23	C-A	4
hsa-miR-92b	5p	17	G-A	3.9
hsa-miR-106b	5p	25	C-A	3.9
hsa-miR-206	3p	12	G-A	3.9
hsa-miR-198	3p	24	G-A	3.9
hsa-let-7g	5p	12	G-C	3.9
hsa-miR-92b	5p	14	C-G	3.9
hsa-miR-29b-1	5p	17	C-A	3.9
hsa-miR-30d	3p	14	C-A	3.9
hsa-miR-30d	3p	16	G-A	3.9
hsa-miR-30d	3p	17	A-U	3.9
hsa-miR-92b	3p	9	C-G	3.9
hsa-miR-106b	5p	16	C-G	3.8
hsa-miR-92b	3p	7	C-G	3.8
hsa-miR-29b-1	3p	13	C-U	3.8
hsa-miR-29b-1	5p	17	C-G	3.8
hsa-miR-30d	5p	17	G-C	3.8
hsa-let-7g	5p	25	C-U	3.8
hsa-miR-182	5p	6	G-C	3.8
hsa-let-7g	3p	8	A-U	3.8
hsa-let-7g	3p	9	G-A	3.8
hsa-let-7g	3p	9	G-C	3.8
hsa-let-7g	3p	9	G-U	3.8
hsa-miR-92b	5p	10	G-A	3.7
hsa-miR-92b	5p	10	G-C	3.7
hsa-miR-92b	5p	10	G-U	3.7
hsa-let-7g	5p	12	G-A	3.7
hsa-miR-7-2	5p	23	A-U	3.7
hsa-miR-92b	3p	15	C-G	3.7
hsa-miR-92b	3p	15	C-U	3.7
hsa-miR-198	3p	22	A-G	3.7
hsa-miR-29b-1	5p	15	U-A	3.7
hsa-miR-92b	5p	13	C-G	3.7
hsa-miR-92b	5p	13	C-U	3.7
hsa-miR-29b-1	5p	23	G-A	3.7
hsa-miR-92b	3p	11	G-A	3.7
hsa-miR-92b	3p	11	G-C	3.7
hsa-miR-92b	3p	11	G-U	3.7
hsa-let-7g	3p	3	G-C	3.7
hsa-miR-24-2	3p	6	G-C	3.7
hsa-miR-106b	5p	16	C-U	3.6
hsa-miR-9-2	5p	3	C-U	3.6
hsa-miR-92b	5p	6	C-G	3.6
hsa-miR-92b	5p	6	C-U	3.6
hsa-miR-9-1	3p	12	C-A	3.6
hsa-miR-9-1	3p	12	C-G	3.6
hsa-miR-92b	3p	19	G-A	3.6
hsa-miR-92b	3p	19	G-C	3.6
hsa-miR-92b	3p	19	G-U	3.6
hsa-miR-206	3p	5	G-U	3.6
hsa-miR-195	3p	8	G-A	3.6
hsa-miR-9-1	5p	12	G-U	3.6
hsa-let-7g	5p	13	C-A	3.6
hsa-let-7g	5p	13	C-U	3.6
hsa-let-7g	5p	14	C-A	3.6
hsa-let-7g	5p	14	C-G	3.6
hsa-let-7g	5p	15	U-A	3.6
hsa-let-7g	5p	15	U-C	3.6
hsa-let-7g	5p	6	C-A	3.6
hsa-let-7g	5p	6	C-G	3.6
hsa-let-7g	5p	6	C-U	3.6
hsa-let-7g	5p	7	C-A	3.6
hsa-let-7g	5p	7	C-G	3.6
hsa-let-7g	5p	7	C-U	3.6
hsa-let-7g	3p	10	C-U	3.6	rs145909524
hsa-miR-30d	3p	14	C-G	3.6
hsa-miR-7-2	3p	11	C-U	3.5
hsa-miR-9-1	3p	8	A-U	3.5
hsa-miR-92b	5p	17	G-U	3.5
hsa-miR-7-2	3p	11	C-A	3.4
hsa-miR-92b	3p	5	C-A	3.4
hsa-miR-7-2	5p	21	C-A	3.4
hsa-miR-7-2	3p	1	U-C	3.4
hsa-miR-181b-2	3p	3	G-C	3.4
hsa-miR-29a	5p	14	C-A	3.4
hsa-miR-92b	5p	2	G-A	3.4
hsa-miR-92b	5p	2	G-C	3.4
hsa-miR-92b	5p	2	G-U	3.4
hsa-miR-92b	3p	23	C-A	3.4
hsa-miR-24-2	3p	6	G-U	3.4
hsa-let-7g	5p	16	G-C	3.3
hsa-let-7g	5p	16	G-U	3.3
hsa-miR-7-2	3p	1	U-G	3.3
hsa-miR-29b-1	3p	13	C-A	3.3
hsa-miR-29b-1	3p	13	C-G	3.3
hsa-miR-181b-2	5p	16	G-A	3.3
hsa-miR-92b	5p	1	G-U	3.3
hsa-miR-30d	5p	17	G-A	3.3
hsa-miR-30d	5p	17	G-U	3.3
hsa-let-7g	5p	25	C-A	3.3
hsa-miR-30d	3p	18	C-U	3.3
hsa-let-7g	3p	19	U-C	3.3
hsa-let-7g	3p	5	A-U	3.3
hsa-miR-30d	3p	7	C-U	3.3
hsa-miR-20b	3p	9	G-A	3.3
hsa-miR-20b	3p	9	G-C	3.3
hsa-miR-9-2	5p	1	G-A	3.2
hsa-miR-9-2	5p	1	G-U	3.2
hsa-miR-9-2	5p	19	G-A	3.2
hsa-miR-9-2	5p	19	G-C	3.2
hsa-miR-9-2	5p	19	G-U	3.2
hsa-miR-9-2	3p	20	C-U	3.2
hsa-miR-9-2	3p	21	C-G	3.2
hsa-miR-9-2	3p	6	C-A	3.2
hsa-miR-9-2	3p	6	C-G	3.2
hsa-let-7g	5p	21	C-U	3.2
hsa-miR-198	3p	21	C-G	3.2
hsa-miR-9-1	3p	9	C-A	3.2
hsa-miR-182	5p	5	A-U	3.2
hsa-miR-182	3p	1	U-G	3.2
hsa-let-7g	3p	19	U-A	3.2
hsa-miR-182	3p	2	G-U	3.2
hsa-miR-7-3	5p	21	C-A	3.2
hsa-miR-9-1	5p	3	C-U	3.2
hsa-let-7g	5p	16	G-A	3.1
hsa-miR-20b	5p	24	A-U	3.1
hsa-let-7g	5p	25	C-G	3.1
hsa-miR-106b	3p	21	G-C	3.1
hsa-miR-106b	3p	21	G-U	3.1
hsa-let-7g	3p	5	A-C	3.1
hsa-miR-206	3p	6	G-A	3.1
hsa-miR-206	3p	6	G-U	3.1
hsa-miR-9-1	3p	8	A-C	3.1
hsa-miR-20b	5p	25	C-G	3.1
hsa-miR-20b	5p	25	C-U	3.1
hsa-miR-30d	3p	18	C-A	3.1
hsa-miR-30d	3p	18	C-G	3.1
hsa-miR-30d	3p	7	C-G	3.1
hsa-miR-92b	5p	1	G-A	3.1
hsa-miR-7-3	5p	21	C-U	3.1
hsa-miR-7-2	5p	19	C-A	3
hsa-miR-198	3p	20	A-U	3
hsa-miR-182	5p	2	G-A	3
hsa-miR-182	5p	2	G-C	3
hsa-miR-182	5p	2	G-U	3
hsa-miR-92b	5p	22	C-G	3
hsa-miR-182	5p	3	G-A	3
hsa-miR-182	5p	3	G-C	3
hsa-miR-182	5p	3	G-U	3
hsa-miR-182	5p	4	G-A	3
hsa-miR-182	5p	4	G-C	3
hsa-miR-182	5p	4	G-U	3
hsa-miR-182	3p	1	U-A	3
hsa-miR-182	3p	2	G-A	3
hsa-miR-30d	3p	6	G-U	3
hsa-miR-9-1	5p	10	G-C	3
hsa-miR-9-1	5p	10	G-U	3
hsa-miR-9-1	5p	11	C-A	3
hsa-miR-9-1	5p	2	G-A	3
hsa-miR-9-1	5p	2	G-C	3
hsa-miR-9-1	5p	2	G-U	3
hsa-miR-9-1	5p	9	G-A	3
hsa-miR-9-1	5p	9	G-C	3
hsa-miR-92b	5p	1	G-C	3
hsa-miR-24-1	3p	16	G-A	2.9
hsa-miR-24-1	3p	17	C-U	2.9
hsa-miR-198	3p	23	A-C	2.9
hsa-miR-29a	5p	14	C-G	2.9
hsa-miR-20b	5p	22	G-A	2.9
hsa-miR-20b	5p	22	G-U	2.9
hsa-miR-182	5p	5	A-C	2.9
hsa-miR-182	3p	1	U-C	2.9
hsa-miR-182	3p	2	G-C	2.9
hsa-let-7g	5p	22	A-C	2.9
hsa-let-7g	5p	22	A-G	2.9
hsa-miR-92b	3p	24	C-U	2.9
hsa-miR-92b	5p	7	C-A	2.8
hsa-miR-92b	5p	7	C-U	2.8
hsa-miR-92b	3p	17	C-A	2.8
hsa-miR-92b	3p	17	C-U	2.8
hsa-miR-7-2	5p	24	U-A	2.8
hsa-miR-7-2	5p	24	U-C	2.8
hsa-miR-9-1	5p	4	C-U	2.8
hsa-miR-106b	3p	19	G-U	2.8
hsa-miR-9-2	3p	20	C-A	2.8
hsa-miR-106b	3p	21	G-A	2.8
hsa-let-7g	3p	8	A-C	2.8
hsa-miR-29a	3p	10	G-A	2.8
hsa-miR-9-1	5p	3	C-A	2.8
hsa-miR-24-2	3p	7	G-U	2.8
hsa-miR-106b	5p	13	G-C	2.7
hsa-miR-206	5p	24	C-G	2.7
hsa-miR-206	5p	24	C-U	2.7
hsa-miR-206	5p	25	C-G	2.7
hsa-let-7g	5p	21	C-G	2.7
hsa-miR-7-2	3p	11	C-G	2.7
hsa-miR-29b-1	3p	12	C-U	2.7
hsa-miR-29b-1	3p	6	G-A	2.7
hsa-miR-181b-2	5p	17	G-A	2.7
hsa-miR-20b	5p	23	U-C	2.7
hsa-miR-9-3	5p	23	C-G	2.7
hsa-miR-20b	3p	1	U-A	2.7
hsa-miR-20b	3p	1	U-C	2.7
hsa-miR-20b	3p	2	A-G	2.7
hsa-miR-20b	3p	2	A-U	2.7
hsa-miR-20b	3p	3	C-U	2.7
hsa-miR-30d	3p	7	C-A	2.7
The SNPs in red, bold are known SNPs.
